# Supplementary material for: Local Induction Heating Capabilities of Zeolites Charged with Metal and Oxide MNPs for Application in HDPE Hydrocracking: A Proof of Concept
Source: Materials (Basel). 2021 Feb 22;14(4):1029. doi: 10.3390/ma14041029 (PMC7926789; doi:10.3390/ma14041029)
Supplement: Supplementary file 1 [file materials-14-01029-s001.zip]

Archive with 1 entries (1 files):
- materials-1098042-supplementary.pdf
